# Supplementary material for: Low Stress Ion Conductance Microscopy of Sub-Cellular Stiffness
Source: Soft Matter. 2016 Aug 17;12(38):7953–8. doi: 10.1039/c6sm01106c (PMC5166566; doi:10.1039/c6sm01106c)
Supplement: Supplementary file 2 [file SM-012-C6SM01106C-s002.txt]

Data and Methods Information

DOI 10.17863/CAM.4370

Notes 
(1) Ethics: We solely study cells in culture: In the main text sentence saying 'in vivo' this means 'in a living cell' (2) Computation: Stiffness maps, Gwyddion 2.40; Approach fits, Excel 2010. (3) Graphics: Inkscape 0.91. 

Contents
(1) Force calculations
(2) Fits to cell approaches
(3) Scan data and stiffness maps

Location 
The data and methods for this article are archived online by the University of Cambridge at 
https://www.repository.cam.ac.uk/handle/1810/260144
